# Supplementary material for: In Vivo Anti-Inflammatory Activity of Four Edible Cactaceae Flowers from Mexico
Source: Metabolites. 2025 Oct 11;15(10):665. doi: 10.3390/metabo15100665 (PMC12565958; doi:10.3390/metabo15100665)
Supplement: Supplementary file 1 [file metabolites-15-00665-s001.zip]

Archive with 1 entries (1 files):
- metabolites-3838079-supplementary.pdf
